# Supplementary material for: Nutritional Profile and Dietary Patterns of Lebanese Non-Alcoholic Fatty Liver Disease Patients: A Case-Control Study
Source: Nutrients. 2017 Nov 14;9(11):1245. doi: 10.3390/nu9111245 (PMC5707717; doi:10.3390/nu9111245)
Supplement: Supplementary file 1 [file nutrients-09-01245-s001.zip]

Archive with 1 entries (1 files):
- nutrients-224589-supplementary.pdf
